# Supplementary material for: Metabotype Risk Clustering Based on Metabolic Disease Biomarkers and Its Association with Metabolic Syndrome in Korean Adults: Findings from the 2016–2023 Korea National Health and Nutrition Examination Survey (KNHANES)
Source: Diseases. 2025 Jul 28;13(8):239. doi: 10.3390/diseases13080239 (PMC12386031; doi:10.3390/diseases13080239)
Supplement: Supplementary file 1 [file diseases-13-00239-s001.zip]

Archive with 1 entries (1 files):
- diseases-3725436-supplementary.pdf
